# Supplementary material for: Novel Generation of FAP Inhibitor-Based Homodimers for Improved Application in Radiotheranostics
Source: Cancers (Basel). 2023 Mar 21;15(6):1889. doi: 10.3390/cancers15061889 (PMC10047490; doi:10.3390/cancers15061889)
Supplement: Supplementary file 1 [file cancers-15-01889-s001.zip]

Archive with 1 entries (1 files):
- cancers-2169568-supplementary.pdf
